# Supplementary material for: Whole-Genome Sequencing of the World’s Oldest People
Source: PLoS One. 2014 Nov 12;9(11):e112430. doi: 10.1371/journal.pone.0112430 (PMC4229186; doi:10.1371/journal.pone.0112430)
Supplement: Table S1 — Baseline statistics for 34 Caucasian PGP genomes. (XLSX) [file pone.0112430.s003.xlsx]

## Sheet: Sheet1
Table S1. Baseline statistics for 34 Caucasian PGP genomes
PGP#	Sex	ID	Age	CGI Assembly
PGP1	M	hu43860C	50-59 years	GS00253-DNA_A01_200_37-ASM
PGP2	M	huC30901	40-49 years	GS00253-DNA_B01_200_37-ASM
PGP3	F	huBEDA0B	60-69 years	GS00253-DNA_C01_200_37-ASM
PGP4	M	huE80E3D	40-49 years	GS00253-DNA_D01_200_37-ASM
PGP7	M	hu0D879F	60-69 years	GS00253-DNA_G01_200_37-ASM
PGP8	M	huAE6220	60-69 years	GS00253-DNA_H01_200_37-ASM
PGP9	F	hu034DB1	50-59 years	GS00253-DNA_A02_200_37-ASM
PGP16	M	huA90CE6	50-59 years	GS000006909-ASM
PGP22	M	huFAF983	50-59 years	GS000010426-ASM
PGP23	M	hu2DBF2D	21-29 years	GS000009929-ASM
PGP24	F	hu342A08	60-69 years	GS000010433-ASM
PGP26	M	hu4339C0	70-79 years	GS000010425-ASM
PGP27	F	hu72A81D	40-49 years	GS000009927-ASM
PGP28	M	hu0E64A1	21-29 years	GS000009926-ASM
PGP29	M	hu4040B8	30-39 years	GS000010434-ASM
PGP30	M	hu3CAB43	40-49 years	GS000010436-ASM
PGP31	F	hu2D6140	60-69 years	GS000010322-ASM
PGP32	F	huA0E089	60-69 years	GS000010430-ASM
PGP33	F	hu8229AE	40-49 years	GS000010328-ASM
PGP37	M	huB1FD55	50-59 years	GS000010320-ASM
PGP38	M	huD81F3D	40-49 years	GS000009932-ASM
PGP39	F	huD37D14	40-49 years	GS000010429-ASM
PGP40	M	huBAAC98	30-39 years	GS000009928-ASM
PGP41	M	huB4940E	40-49 years	GS000010435-ASM
PGP43	M	huF5E0B6	30-39 years	GS000011761-ASM
PGP44	M	huAEADC0	40-49 years	GS000011808-ASM
PGP45	M	hu241DEA	40-49 years	GS000011807-ASM
PGP46	M	hu63EB0A	40-49 years	GS000011806-ASM
PGP48	F	hu025CEA	40-49 years	GS000014558-ASM
PGP83	M	huFFAD87	30-39 years	GS000015180-ASM
PGP85	M	hu44DCFF	21-29 years	GS000015152-ASM
PGP89	M	hu011C57	50-59 years	GS000015172-ASM
PGP93	F	hu7A4AD1	30-39 years	GS000015187-ASM
PGP99	M	hu4CA5B9	40-49 years	GS000015229-ASM
PGP# is number of PGP participant.
Sex is male (M) or female (F).
ID is PGP participant identification number.
Age is reported as an age bracket.
CGI Assembly is the assembly number of the genome used by us.
Participant data and genomes obtained from: www.personalgenomes.org
See also the PGP website: www.personalgenomes.org
