# Supplementary material for: Whole-Genome Sequencing of the World’s Oldest People
Source: PLoS One. 2014 Nov 12;9(11):e112430. doi: 10.1371/journal.pone.0112430 (PMC4229186; doi:10.1371/journal.pone.0112430)
Supplement: Table S3 — Burden of rare protein-altering variants per gene in supercentenarians and controls. (XLSX) [file pone.0112430.s005.xlsx]

## Sheet: Gene burden
Table S3. Burden of rare protein-altering variants per gene in supercentenarians and controls.
Gene	SC Carriers (n=13)	PGP Carriers (n=34)	Uncorrected P-value RVT1
*TSHZ3	4	0	0.000427131
*NAB2	4	0	0.000427131
SCN11A	4	0	0.000427131
NLRP9	5	1	0.000863781
UNC13C	4	0	0.00102608
MAP9	3	0	0.00310923
NHSL1	3	0	0.00310923
MRPL39	3	0	0.00310923
PCDHB11	3	0	0.00310923
TIMM50	3	0	0.00310923
EID2	3	0	0.00310923
ZNF259	3	0	0.00310923
PDE3B	3	0	0.00310923
ZKSCAN1	3	0	0.00310923
DDOST	3	0	0.00310923
ANKS3	3	0	0.00310923
C14orf37	3	0	0.00310923
TET3	3	0	0.00310923
CEACAM16	3	0	0.00310923
CLPTM1	3	0	0.00310923
MNT	3	0	0.00310923
LRRC4C	3	0	0.00310923
PLA2G4C	5	2	0.00427672
SH3RF3	5	2	0.00427672
WDR27	5	2	0.00427672
ZNF292	5	2	0.00427672
SGTB	3	0	0.00470872
ARHGEF17	4	1	0.00474522
MAGI1	4	1	0.00474522
ATP2A3	4	1	0.00489081
TMC2	4	1	0.00489081
JPH3	4	1	0.00489081
MYT1L	4	1	0.00489081
ACOT8	4	1	0.00489081
VPS13A	4	1	0.00489081
SNED1	4	1	0.00489081
PDE1C	4	1	0.00489081
KIAA1199	4	1	0.00489081
ARSB	4	1	0.00489081
CPAMD8	7	5	0.00515222
CDH23	6	4	0.00538142
MAN2B2	3	0	0.0057773
LRRN2	3	0	0.0057773
KLLN	3	0	0.00678065
CYSLTR2	4	1	0.00784034
TRMT6	6	4	0.00922366
CC2D1A	5	3	0.00922401
KAT6B	5	3	0.00922401
LRRC37B	0	14	0.0101568
ZNF233	5	3	0.0103164
LPA	5	4	0.0113808
AKAP13	6	5	0.0121605
NCOA7	4	2	0.0145878
MARCH10	4	2	0.0145878
CCDC136	4	2	0.0145878
AFF3	5	3	0.0150136
ACSF3	5	3	0.0150136
TRIM64C	0	13	0.016872
CCDC144A	0	13	0.0178835
PDCL	2	0	0.0190186
KIAA1919	2	0	0.0190186
GFI1	2	0	0.0190186
SLC16A11	2	0	0.0190186
TMEM135	2	0	0.0190186
MYO5B	2	0	0.0190186
PAF1	2	0	0.0190186
PKP4	2	0	0.0190186
MET	2	0	0.0190186
UTP20	2	0	0.0190186
BAZ2B	2	0	0.0190186
FAM166A	2	0	0.0190186
LACC1	2	0	0.0190186
C16orf3	2	0	0.0190186
MLL	2	0	0.0190186
GALNT11	2	0	0.0190186
FBXO40	2	0	0.0190186
ZNF768	2	0	0.0190186
ZNRF3	2	0	0.0190186
GREM2	2	0	0.0190186
SRP72	2	0	0.0190186
PDX1	2	0	0.0190186
MS4A14	2	0	0.0190186
LEPRE1	2	0	0.0190186
RNF103	2	0	0.0190186
CLEC9A	2	0	0.0190186
ADAMTS19	2	0	0.0190186
DBX1	2	0	0.0190186
ANKRD53	2	0	0.0190186
DTNA	2	0	0.0190186
CIB1	2	0	0.0190186
SPZ1	2	0	0.0190186
NUGGC	2	0	0.0190186
ZNF70	2	0	0.0190186
CDT1	2	0	0.0190186
LCE2A	2	0	0.0190186
OR7A5	2	0	0.0190186
GTPBP8	2	0	0.0190186
PRR23B	2	0	0.0190186
PLA2G4D	2	0	0.0190186
GOLGA5	2	0	0.0190186
CD47	2	0	0.0190186
AHR	2	0	0.0190186
ROCK2	2	0	0.0190186
OR6C6	2	0	0.0190186
TATDN1	2	0	0.0190186
ARAP2	2	0	0.0190186
GPX5	2	0	0.0190186
PIAS2	2	0	0.0190186
CARHSP1	2	0	0.0190186
TNFRSF21	2	0	0.0190186
TFB1M	2	0	0.0190186
NXNL2	2	0	0.0190186
MCM5	2	0	0.0190186
SELRC1	2	0	0.0190186
FBXO24	2	0	0.0190186
SPATC1	2	0	0.0190186
GPER	2	0	0.0190186
MAP1S	2	0	0.0190186
CRADD	2	0	0.0190186
ZDHHC20	2	0	0.0190186
TDRD1	2	0	0.0190186
OR13F1	2	0	0.0190186
GMPS	2	0	0.0190186
PWWP2B	2	0	0.0190186
GAREM	2	0	0.0190186
ZPBP2	2	0	0.0190186
TRIM35	2	0	0.0190186
ZCCHC14	2	0	0.0190186
COL1A2	2	0	0.0190186
ZNF19	2	0	0.0190186
ZNF16	2	0	0.0190186
DDX10	2	0	0.0190186
RET	2	0	0.0190186
EIF4ENIF1	2	0	0.0190186
OSBPL9	2	0	0.0190186
GPAM	2	0	0.0190186
DAPK1	2	0	0.0190186
ZBP1	2	0	0.0190186
FBXO10	2	0	0.0190186
ALDH5A1	2	0	0.0190186
ANKRD55	2	0	0.0190186
NEU2	2	0	0.0190186
GTF2A1L	2	0	0.0190186
FAM184A	2	0	0.0190186
GNRH2	2	0	0.0190186
CCNE2	2	0	0.0190186
IL17RB	2	0	0.0190186
PLCB2	2	0	0.0190186
CXCL10	2	0	0.0190186
PICALM	2	0	0.0190186
C6orf222	2	0	0.0190186
PRDX3	2	0	0.0190186
SNAPC1	2	0	0.0190186
ZNF222	2	0	0.0190186
RBM19	2	0	0.0190186
SLC12A7	2	0	0.0190186
MYH3	2	0	0.0190186
SPATA16	2	0	0.0190186
HLA-G	2	0	0.0190186
HDAC5	2	0	0.0190186
CWH43	2	0	0.0190186
TATDN3	2	0	0.0190186
SPG7	2	0	0.0190186
SOX17	2	0	0.0190186
INSR	2	0	0.0190186
CNGB1	2	0	0.0190186
ZNF782	2	0	0.0190186
ABCC8	2	0	0.0190186
RAB6A	2	0	0.0190186
IFNA17	2	0	0.0190186
PLAA	2	0	0.0190186
TMEM80	2	0	0.0190186
SUSD2	2	0	0.0190186
SMCR9	2	0	0.0190186
VPS28	2	0	0.0190186
ERCC6L2	2	0	0.0190186
TNFRSF19	2	0	0.0190186
USP7	2	0	0.0190186
SMG7	2	0	0.0190186
TMEM136	2	0	0.0190186
DZIP3	2	0	0.0190186
GPN2	2	0	0.0190186
CERS3	2	0	0.0190186
ATXN10	2	0	0.0190186
VWA2	2	0	0.0190186
ECHDC2	2	0	0.0190186
GLI3	2	0	0.0190186
PCDHGB6	2	0	0.0190186
TTF2	2	0	0.0190186
PCDHA11	2	0	0.0190186
VIM	2	0	0.0190186
TMC4	2	0	0.0190186
IGSF6	2	0	0.0190186
PTPRJ	2	0	0.0190186
ICOSLG	2	0	0.0190186
PDZD9	2	0	0.0190186
IFT20	2	0	0.0190186
NUB1	2	0	0.0190186
ZNF707	2	0	0.0190186
POLH	2	0	0.0190186
APPL1	2	0	0.0190186
EGF	2	0	0.0190186
SEPT2	2	0	0.0190186
ABCD4	2	0	0.0190186
MTA1	2	0	0.0190186
LENG1	2	0	0.0190186
SLC1A4	2	0	0.0190186
C7orf31	2	0	0.0190186
MMP21	2	0	0.0190186
MAP3K7	2	0	0.0190186
PPP1R9A	2	0	0.0190186
HPS3	2	0	0.0190186
TSPAN18	2	0	0.0190186
GOLM1	2	0	0.0190186
PTCD1	2	0	0.0190186
MYOCD	2	0	0.0190186
SAG	2	0	0.0190186
SLC39A6	2	0	0.0190186
IFT74	2	0	0.0190186
NECAB3	2	0	0.0190186
PROZ	2	0	0.0190186
CXCL14	2	0	0.0190186
UPK2	2	0	0.0190186
KANSL2	2	0	0.0190186
SERPINA3	2	0	0.0190186
LPAR2	2	0	0.0190186
GALNT12	2	0	0.0190186
ZDHHC14	2	0	0.0190186
ATP13A3	3	1	0.0211236
KIAA1211L	3	1	0.0211236
CAMSAP3	3	1	0.0211236
LRRC16A	3	1	0.0211236
C6orf132	1	15	0.0218432
MYO7B	4	2	0.021936
SPDL1	4	2	0.021936
OR1L6	4	2	0.021936
TRIP11	4	2	0.021936
PSG3	4	2	0.021936
AZI1	4	2	0.021936
GEMIN5	4	2	0.021936
CLN5	4	2	0.021936
CACNA1I	0	11	0.0247291
DNAH5	5	4	0.0252428
PHTF2	3	1	0.0269026
PYGL	3	1	0.0269026
PCDHGA4	3	1	0.0269026
DNMT3A	3	1	0.0269026
ABTB2	3	1	0.0269026
ADAMTS7	3	1	0.0269026
WDR96	3	1	0.0269026
CCDC129	3	1	0.0269026
TMEM206	3	1	0.0269026
TRANK1	3	1	0.0269026
GORASP1	3	1	0.0269026
PPL	3	1	0.0269026
GCNT3	3	1	0.0269026
FSTL4	3	1	0.0269026
GIGYF2	3	1	0.0269026
MAML3	3	1	0.0269026
HKDC1	3	1	0.0269026
ALDH9A1	3	1	0.0269026
VWA8	3	1	0.0269026
FAM83H	3	1	0.0269026
SIDT2	3	1	0.0269026
TSNARE1	3	1	0.0269026
PSRC1	3	1	0.0269026
TRIM16	3	1	0.0269026
ARMC9	3	1	0.0269026
FKBP6	3	1	0.0269026
SORBS2	3	1	0.0269026
LRRC8A	3	1	0.0269026
ZNF718	3	1	0.0269026
CSRNP3	3	1	0.0269026
RASSF7	3	1	0.0269026
PLCE1	3	1	0.0269026
SIGLEC6	3	1	0.0269026
PNKD	3	1	0.0269026
TTC8	3	1	0.0269026
SMCR7L	3	1	0.0269026
LCP1	3	1	0.0269026
PCDH12	3	1	0.0269026
CDCA2	3	1	0.0269026
CCDC159	2	0	0.0269323
FANCG	2	0	0.0269323
CTR9	2	0	0.0269323
HHLA1	2	0	0.0269323
CBR3	2	0	0.0269323
ZER1	2	0	0.0269323
DCLK2	2	0	0.0269323
PREP	2	0	0.0269323
C12orf70	2	0	0.0269323
OR2L2	2	0	0.0269323
VWDE	2	0	0.0269323
ZNF577	2	0	0.0269323
DDX18	2	0	0.0269323
TEX29	2	0	0.0269323
CEP89	0	10	0.0275705
ZNF479	0	10	0.0275705
SORL1	1	14	0.0308815
ZEB1	4	3	0.0344204
DGAT1	0	10	0.0356436
SPATA31C1	0	10	0.0356436
MTMR9	2	0	0.0380266
VNN1	2	0	0.0380266
SVEP1	5	4	0.0380927
PDCD6IP	6	5	0.0382883
ZNF430	0	10	0.039839
TRIM43B	0	10	0.041369
RANBP2	0	12	0.0452381
FHOD1	2	1	0.0454382
ZNF844	1	13	0.0457851
PALLD	6	6	0.046074
HERC2	1	15	0.0466009
PASK	3	2	0.048878
ZNF728	0	9	0.0504197
CMYA5	0	10	0.0504197
PDZD2	3	2	0.053252
HR	3	2	0.053252
DOPEY2	3	2	0.053252
KIAA2026	3	2	0.053252
CASZ1	3	2	0.053252
SETD1A	3	2	0.053252
RPTN	1	13	0.0537876
ZNF709	0	9	0.0552905
LOC100653515	0	8	0.0565705
PER1	0	8	0.0565705
ZNF578	0	8	0.0565705
WNK1	0	8	0.0565705
ZNF680	0	9	0.0565705
QRICH2	0	8	0.0565705
HLA-DPB1	0	8	0.0565705
TIAM1	4	2	0.0578654
TNXB	6	9	0.058943
ANAPC1	0	10	0.0603452
DMXL1	4	3	0.060663
TTN	9	26	0.0613199
MPDZ	1	12	0.0640467
GTF2I	1	12	0.0640467
ZNF43	1	13	0.0658082
FAM35A	1	13	0.0689821
SYTL2	6	5	0.0725618
CENPF	2	1	0.073223
LILRA2	2	1	0.073223
ZNF658	0	8	0.0755029
INTS4	0	8	0.0755029
TRIM48	0	8	0.0755029
NEFH	0	8	0.0755029
ZNF93	0	8	0.0761355
NCL	5	5	0.0779918
RALGPS1	2	1	0.0780907
FSCN3	2	1	0.0780907
ZNF676	2	1	0.0780907
TBC1D17	2	1	0.0780907
FIZ1	2	1	0.0780907
PLB1	2	1	0.0780907
ATAD3A	2	1	0.0780907
PAQR6	2	1	0.0780907
INTU	2	1	0.0780907
CDC42EP4	2	1	0.0780907
KRT77	2	1	0.0780907
ACSM3	2	1	0.0780907
ARMC2	2	1	0.0780907
NSUN5	2	1	0.0780907
AEN	2	1	0.0780907
PKN3	2	1	0.0780907
GPR20	2	1	0.0780907
CNOT1	2	1	0.0780907
CCDC93	2	1	0.0780907
GORASP2	2	1	0.0780907
HCFC1R1	2	1	0.0780907
PTGDR	0	7	0.0791503
MKL2	0	7	0.0791503
RGS9	0	7	0.0791503
LGR4	0	7	0.0791503
TNRC6A	0	7	0.0791503
SUZ12	0	7	0.0791503
KIAA1683	0	7	0.0791503
ZNF626	0	7	0.0791503
OTOP1	0	7	0.0791503
ZNF880	0	10	0.0791503
ZNF546	0	7	0.0791503
EMR1	0	7	0.0791503
ZBTB24	0	7	0.0791503
BCHE	0	7	0.0791503
ZNF503	0	7	0.0791503
UNC13D	0	7	0.0791503
NOD2	0	7	0.0791503
TM6SF1	0	7	0.0791503
RAB44	5	4	0.0834769
SORT1	1	11	0.0862184
RNASE13	2	2	0.088594
AKAP2	2	14	0.0902315
PSMB11	3	2	0.090841
FRYL	3	2	0.090841
PITPNM3	3	2	0.090841
C14orf39	3	2	0.090841
NAV3	3	2	0.090841
FER1L6	3	2	0.090841
ENG	3	2	0.090841
NRG1	3	2	0.090841
KIAA1751	3	2	0.090841
RASAL3	3	2	0.090841
RNMTL1	3	2	0.090841
HMX3	3	2	0.090841
FYN	3	2	0.090841
LMF1	3	2	0.090841
DAGLB	3	2	0.090841
ICAM1	3	2	0.090841
CYP4B1	3	2	0.090841
PRR5-ARHGAP8	3	2	0.090841
TRIM41	3	2	0.090841
MXD3	3	2	0.090841
ARHGEF28	3	2	0.090841
TBC1D9B	3	2	0.090841
CHL1	3	2	0.090841
MBD6	3	2	0.090841
LRRC18	3	2	0.090841
ART5	3	2	0.090841
BCL6	3	2	0.090841
ZNF799	3	2	0.090841
MED16	3	2	0.090841
ACTRT2	3	2	0.090841
LPP	3	2	0.090841
EIF5AL1	3	2	0.090841
REST	3	2	0.090841
SKOR1	3	2	0.090841
WDR62	3	2	0.090841
CLASP1	3	2	0.090841
CHRDL2	3	2	0.090841
EML6	3	2	0.090841
PCM1	3	2	0.090841
TRIM65	3	2	0.090841
EFCAB13	3	2	0.090841
SH2D7	3	2	0.090841
TAF1C	3	2	0.090841
FAM71A	0	7	0.0918226
SLC24A6	0	7	0.0962451
C22orf42	0	7	0.0962451
CPB2	0	7	0.0962451
WNK2	4	3	0.0986523
PLIN4	2	17	0.10086
OBSL1	0	7	0.101006
SEMG2	0	8	0.101006
PPFIA1	0	7	0.101632
DBF4	0	7	0.101632
KIF27	0	7	0.101632
MUC2	0	7	0.101632
TTL	0	7	0.101632
MUC12	5	22	0.105293
ZFHX4	3	3	0.106319
PRODH	3	3	0.106319
GEMIN4	3	3	0.106319
DYNC2H1	3	3	0.106319
UNC79	3	3	0.106319
PCDH15	4	2	0.106319
C14orf159	3	3	0.106319
SIDT1	3	3	0.106319
NR1I2	1	0	0.106515
CYTH4	1	0	0.106515
PCDHGB7	1	0	0.106515
OIP5	1	0	0.106515
LCE2D	1	0	0.106515
FAM193B	1	0	0.106515
OTUD7A	1	0	0.106515
SYCP2	1	0	0.106515
SEC24D	1	0	0.106515
PCDHGC4	1	0	0.106515
LDLRAD2	1	0	0.106515
MTERFD2	1	0	0.106515
TLCD2	1	0	0.106515
ARNTL2	1	0	0.106515
CCNB1	1	0	0.106515
MAFG	1	0	0.106515
MOB1B	1	0	0.106515
ANGEL2	1	0	0.106515
FOXR1	1	0	0.106515
TMEM97	1	0	0.106515
ADD3	1	0	0.106515
CPN2	1	0	0.106515
EPN3	1	0	0.106515
KLHL38	1	0	0.106515
SFRP2	1	0	0.106515
SFMBT1	1	0	0.106515
SLC26A2	1	0	0.106515
CD79B	1	0	0.106515
RNF152	1	0	0.106515
SLC2A9	1	0	0.106515
TCP1	1	0	0.106515
CCM2L	1	0	0.106515
INSL6	1	0	0.106515
ANKRD10	1	0	0.106515
C9orf72	1	0	0.106515
NLRP6	1	0	0.106515
ZNF391	1	0	0.106515
IGSF9	1	0	0.106515
TMEM87A	1	0	0.106515
GGH	1	0	0.106515
HIBADH	1	0	0.106515
EIF2C4	1	0	0.106515
DNLZ	1	0	0.106515
PCSK7	1	0	0.106515
PHF11	1	0	0.106515
ADAD1	1	0	0.106515
AADAC	1	0	0.106515
CTU1	1	0	0.106515
KRT12	1	0	0.106515
PELO	1	0	0.106515
EIF4E1B	1	0	0.106515
OR8J3	1	0	0.106515
CHRD	1	0	0.106515
CDC7	1	0	0.106515
PGBD4	1	0	0.106515
IKZF5	1	0	0.106515
UGT1A8	1	0	0.106515
KLHL25	1	0	0.106515
PVR	1	0	0.106515
COMMD7	1	0	0.106515
KLHL30	1	0	0.106515
C1orf122	1	0	0.106515
ZNF513	1	0	0.106515
ESPN	1	0	0.106515
RAD51C	1	0	0.106515
RASGEF1B	1	0	0.106515
HOMEZ	1	0	0.106515
HNF4G	1	0	0.106515
ZBTB3	1	0	0.106515
TUBGCP3	1	0	0.106515
TTC7B	1	0	0.106515
PEG10	1	0	0.106515
ANKRD61	1	0	0.106515
FBXL17	1	0	0.106515
STMN1	1	0	0.106515
AVPR1A	1	0	0.106515
RFESD	1	0	0.106515
WISP1	1	0	0.106515
LILRB5	1	0	0.106515
ZZZ3	1	0	0.106515
AMTN	1	0	0.106515
TRPV5	1	0	0.106515
LAMA3	1	0	0.106515
PCDHA2	1	0	0.106515
FOLR1	1	0	0.106515
MED20	1	0	0.106515
MIEN1	1	0	0.106515
TMEM50A	1	0	0.106515
CCL22	1	0	0.106515
CNTN4	1	0	0.106515
DDX49	1	0	0.106515
SPATC1L	1	0	0.106515
CDK5RAP3	1	0	0.106515
POMT2	1	0	0.106515
LOXL4	1	0	0.106515
KLHL5	1	0	0.106515
SATB1	1	0	0.106515
PCGF2	1	0	0.106515
GPN1	1	0	0.106515
TNFRSF10C	1	0	0.106515
TMEM222	1	0	0.106515
SP2	1	0	0.106515
LRTM2	1	0	0.106515
MTERF	1	0	0.106515
TBC1D3C	1	0	0.106515
KRTAP12-1	1	0	0.106515
SETD4	1	0	0.106515
FAM169B	1	0	0.106515
SPATA4	1	0	0.106515
PKN1	1	0	0.106515
PRKACA	1	0	0.106515
ADH1A	1	0	0.106515
TMPO	1	0	0.106515
TPI1	1	0	0.106515
CDC14B	1	0	0.106515
ATG7	1	0	0.106515
RANGRF	1	0	0.106515
BSND	1	0	0.106515
ACY3	1	0	0.106515
GPX7	1	0	0.106515
IFIT1	1	0	0.106515
ITGA8	1	0	0.106515
FAM192A	1	0	0.106515
IMP4	1	0	0.106515
OR12D2	1	0	0.106515
VAPB	1	0	0.106515
FZD7	1	0	0.106515
RNASE12	1	0	0.106515
EXOC4	1	0	0.106515
KRTDAP	1	0	0.106515
TFIP11	1	0	0.106515
CHUK	1	0	0.106515
EDEM1	1	0	0.106515
PCDHA12	1	0	0.106515
PREB	1	0	0.106515
KCNK15	1	0	0.106515
ZNF772	1	0	0.106515
PSG2	1	0	0.106515
PLEKHH2	1	0	0.106515
ZNF548	1	0	0.106515
BARHL1	1	0	0.106515
CSF3	1	0	0.106515
SIX3	1	0	0.106515
GALNT18	1	0	0.106515
ALKBH1	1	0	0.106515
SERINC2	1	0	0.106515
ALDOB	1	0	0.106515
C10orf111	1	0	0.106515
CDC40	1	0	0.106515
IL10RA	1	0	0.106515
CREB3L4	1	0	0.106515
ZC3H12D	1	0	0.106515
MAU2	1	0	0.106515
RAB36	1	0	0.106515
CCDC30	1	0	0.106515
FA2H	1	0	0.106515
DENND1A	1	0	0.106515
TTC37	1	0	0.106515
TXNDC11	1	0	0.106515
TTC5	1	0	0.106515
TBL2	1	0	0.106515
ITFG3	1	0	0.106515
CDH3	1	0	0.106515
C15orf41	1	0	0.106515
ETS1	1	0	0.106515
CDH22	1	0	0.106515
GFRAL	1	0	0.106515
NPTN	1	0	0.106515
DEPTOR	1	0	0.106515
DAP	1	0	0.106515
ZFP28	1	0	0.106515
NDUFS2	1	0	0.106515
C4orf45	1	0	0.106515
OR5K3	1	0	0.106515
D2HGDH	1	0	0.106515
PCDHGC3	1	0	0.106515
PROCR	1	0	0.106515
UBTFL1	1	0	0.106515
WBP1L	1	0	0.106515
PTGER3	1	0	0.106515
ARID3A	1	0	0.106515
PLSCR4	1	0	0.106515
LRRC3C	1	0	0.106515
CCDC176	1	0	0.106515
ZNF664-FAM101A	1	0	0.106515
GFM1	1	0	0.106515
NPY2R	1	0	0.106515
MCAT	1	0	0.106515
HSD17B4	1	0	0.106515
MOV10	1	0	0.106515
IFT27	1	0	0.106515
ZNF665	1	0	0.106515
EXOSC8	1	0	0.106515
RHOD	1	0	0.106515
HOXA3	1	0	0.106515
MGAT4C	1	0	0.106515
HTATIP2	1	0	0.106515
EPS15L1	1	0	0.106515
TMOD3	1	0	0.106515
ATP5J2	1	0	0.106515
ACOT2	1	0	0.106515
DDX56	1	0	0.106515
OR7A10	1	0	0.106515
EOGT	1	0	0.106515
OR2J3	1	0	0.106515
GRB7	1	0	0.106515
TTC9	1	0	0.106515
ADIPOQ	1	0	0.106515
PPP1R16B	1	0	0.106515
C6orf1	1	0	0.106515
C1orf85	1	0	0.106515
CAP1	1	0	0.106515
EMX1	1	0	0.106515
ALG8	1	0	0.106515
KIAA1598	1	0	0.106515
GPR35	1	0	0.106515
GALNS	1	0	0.106515
PSD3	1	0	0.106515
PATL1	1	0	0.106515
TMEM240	1	0	0.106515
SETDB1	1	0	0.106515
C17orf64	1	0	0.106515
RFX3	1	0	0.106515
MGAT5	1	0	0.106515
IRGM	1	0	0.106515
TXNDC9	1	0	0.106515
RASIP1	1	0	0.106515
CENPC1	1	0	0.106515
TRAPPC6A	1	0	0.106515
RPRD1B	1	0	0.106515
HIST1H2AH	1	0	0.106515
AZIN1	1	0	0.106515
F2RL3	1	0	0.106515
ZNF326	1	0	0.106515
OR10W1	1	0	0.106515
NAB1	1	0	0.106515
ARHGAP31	1	0	0.106515
XRCC5	1	0	0.106515
TPO	1	0	0.106515
FAM208A	1	0	0.106515
SLC44A2	1	0	0.106515
TUBA4A	1	0	0.106515
LOC283710	1	0	0.106515
LMF2	1	0	0.106515
RBM26	1	0	0.106515
MRPS30	1	0	0.106515
C19orf66	1	0	0.106515
BHLHA9	1	0	0.106515
TSC22D2	1	0	0.106515
C9orf172	1	0	0.106515
C4orf51	1	0	0.106515
KDSR	1	0	0.106515
PRICKLE2	1	0	0.106515
AACS	1	0	0.106515
NOB1	1	0	0.106515
REEP4	1	0	0.106515
MEGF11	1	0	0.106515
OR4C15	1	0	0.106515
STOX1	1	0	0.106515
EXOC8	1	0	0.106515
SYK	1	0	0.106515
POLB	1	0	0.106515
LOC100132247	1	0	0.106515
DENND6A	1	0	0.106515
SRSF2	1	0	0.106515
C11orf34	1	0	0.106515
RAX	1	0	0.106515
IFIT1B	1	0	0.106515
VRK3	1	0	0.106515
FAM227B	1	0	0.106515
CCDC149	1	0	0.106515
MAD2L1	1	0	0.106515
RCOR3	1	0	0.106515
ACRBP	1	0	0.106515
PWWP2A	1	0	0.106515
TMEM19	1	0	0.106515
C5AR2	1	0	0.106515
PXMP4	1	0	0.106515
MROH5	1	0	0.106515
EDDM3B	1	0	0.106515
PCGF1	1	0	0.106515
STEAP2	1	0	0.106515
KCNT2	1	0	0.106515
JMJD8	1	0	0.106515
LOC100130451	1	0	0.106515
SULT1A1	1	0	0.106515
SP7	1	0	0.106515
OR10P1	1	0	0.106515
NCR3	1	0	0.106515
FFAR2	1	0	0.106515
TUBAL3	1	0	0.106515
DFFA	1	0	0.106515
ZMYM1	1	0	0.106515
PEX5L	1	0	0.106515
HOXD3	1	0	0.106515
RERG	1	0	0.106515
NR2F1	1	0	0.106515
SCIN	1	0	0.106515
ELL2	1	0	0.106515
CCR8	1	0	0.106515
MRGPRF	1	0	0.106515
CYP2C18	1	0	0.106515
KIAA0907	1	0	0.106515
TMEM151B	1	0	0.106515
CCRN4L	1	0	0.106515
CCDC171	1	0	0.106515
CEACAM7	1	0	0.106515
DBP	1	0	0.106515
KLRC1	1	0	0.106515
CHID1	1	0	0.106515
HMHA1	1	0	0.106515
COL9A2	1	0	0.106515
IFT46	1	0	0.106515
CCDC79	1	0	0.106515
GIT2	1	0	0.106515
LURAP1	1	0	0.106515
ZNF490	1	0	0.106515
SOCS1	1	0	0.106515
TTC12	1	0	0.106515
FAM110C	1	0	0.106515
TRIM49	1	0	0.106515
KRT26	1	0	0.106515
PLEKHG1	1	0	0.106515
NPTX2	1	0	0.106515
YME1L1	1	0	0.106515
NACA2	1	0	0.106515
FGFR1OP	1	0	0.106515
DNASE1L2	1	0	0.106515
RABGGTA	1	0	0.106515
CST3	1	0	0.106515
ZSWIM6	1	0	0.106515
ALX4	1	0	0.106515
CORO7	1	0	0.106515
C11orf44	1	0	0.106515
SLC4A9	1	0	0.106515
CTCF	1	0	0.106515
SMARCD2	1	0	0.106515
AGPAT4	1	0	0.106515
SLFN5	1	0	0.106515
CYP3A43	1	0	0.106515
SLC33A1	1	0	0.106515
P2RX4	1	0	0.106515
CNTLN	1	0	0.106515
RAB11FIP5	1	0	0.106515
KRT2	1	0	0.106515
SLC35B1	1	0	0.106515
LAPTM4B	1	0	0.106515
CCNG1	1	0	0.106515
HSF1	1	0	0.106515
ERAP2	1	0	0.106515
PSMD3	1	0	0.106515
B3GALNT2	1	0	0.106515
FOS	1	0	0.106515
IL32	1	0	0.106515
PCDHA5	1	0	0.106515
NIPSNAP3B	1	0	0.106515
HSP90AA1	1	0	0.106515
AVL9	1	0	0.106515
ARHGEF10L	1	0	0.106515
EPOR	1	0	0.106515
CDC37L1	1	0	0.106515
IL22	1	0	0.106515
PAX2	1	0	0.106515
ZNF467	1	0	0.106515
CFHR4	1	0	0.106515
FAM211B	1	0	0.106515
ASXL1	1	0	0.106515
KRTAP2-2	1	0	0.106515
CCDC106	1	0	0.106515
ZSCAN20	1	0	0.106515
C9	1	0	0.106515
PHACTR2	1	0	0.106515
ARHGAP28	1	0	0.106515
PRSS57	1	0	0.106515
GP5	1	0	0.106515
NXPH4	1	0	0.106515
OR2W3	1	0	0.106515
EPB41	1	0	0.106515
C1QTNF2	1	0	0.106515
FZD1	1	0	0.106515
OR13J1	1	0	0.106515
PUSL1	1	0	0.106515
FCRLB	1	0	0.106515
ABHD12B	1	0	0.106515
ZCWPW2	1	0	0.106515
SRC	1	0	0.106515
SMIM5	1	0	0.106515
CTTNBP2NL	1	0	0.106515
BASP1	1	0	0.106515
PTDSS2	1	0	0.106515
HIST2H2AB	1	0	0.106515
SEC24A	1	0	0.106515
OPA1	1	0	0.106515
CNPPD1	1	0	0.106515
C19orf53	1	0	0.106515
OR10R2	1	0	0.106515
GPR161	1	0	0.106515
SLC25A18	1	0	0.106515
SHBG	1	0	0.106515
TIAF1	1	0	0.106515
CEP41	1	0	0.106515
ADAD2	1	0	0.106515
TMEM87B	1	0	0.106515
LYSMD4	1	0	0.106515
NIPA1	1	0	0.106515
OR1L4	1	0	0.106515
FAM84A	1	0	0.106515
RAD21	1	0	0.106515
NAGA	1	0	0.106515
NUDT8	1	0	0.106515
NSRP1	1	0	0.106515
SOX15	1	0	0.106515
FMO1	1	0	0.106515
ZNF121	1	0	0.106515
LYNX1	1	0	0.106515
DDC	1	0	0.106515
ICA1L	1	0	0.106515
STX11	1	0	0.106515
KRT40	1	0	0.106515
ARPC3	1	0	0.106515
KLF4	1	0	0.106515
MBL2	1	0	0.106515
CEP104	1	0	0.106515
FARSB	1	0	0.106515
NPVF	1	0	0.106515
CA9	1	0	0.106515
OR2L3	1	0	0.106515
ARHGEF25	1	0	0.106515
DOM3Z	1	0	0.106515
RAD51D	1	0	0.106515
CFD	1	0	0.106515
HIST1H2AD	1	0	0.106515
TMEM211	1	0	0.106515
ANHX	1	0	0.106515
CD40	1	0	0.106515
GAS2L1	1	0	0.106515
SH3D19	1	0	0.106515
SLC17A1	1	0	0.106515
MRPL9	1	0	0.106515
SASS6	1	0	0.106515
PSMC3IP	1	0	0.106515
SLC24A4	1	0	0.106515
MIS18BP1	1	0	0.106515
SDE2	1	0	0.106515
ZNF441	1	0	0.106515
RALA	1	0	0.106515
HSF4	1	0	0.106515
ABCA6	1	0	0.106515
LEFTY1	1	0	0.106515
BTG4	1	0	0.106515
PLD3	1	0	0.106515
TMEM70	1	0	0.106515
HLA-F	1	0	0.106515
BBS9	1	0	0.106515
RCAN3	1	0	0.106515
OR51B2	1	0	0.106515
SF3A2	1	0	0.106515
ECE1	1	0	0.106515
SLC37A1	1	0	0.106515
CDK20	1	0	0.106515
REXO2	1	0	0.106515
DEFA4	1	0	0.106515
KIT	1	0	0.106515
MOCS3	1	0	0.106515
C10orf95	1	0	0.106515
CLSTN2	1	0	0.106515
FRMD3	1	0	0.106515
NOVA1	1	0	0.106515
PARP10	1	0	0.106515
MDH2	1	0	0.106515
WNT2	1	0	0.106515
TMEM30B	1	0	0.106515
WDR53	1	0	0.106515
TNFRSF10D	1	0	0.106515
ACSL6	1	0	0.106515
ATP6V0E1	1	0	0.106515
KCNE1	1	0	0.106515
MGAT4A	1	0	0.106515
SKA3	1	0	0.106515
ARAP3	1	0	0.106515
LRRTM1	1	0	0.106515
LOC149373	1	0	0.106515
PCGF6	1	0	0.106515
THBS2	1	0	0.106515
CHRNA6	1	0	0.106515
ATL3	1	0	0.106515
OR1D2	1	0	0.106515
GALNT1	1	0	0.106515
RAPGEF1	1	0	0.106515
THUMPD3	1	0	0.106515
GDAP2	1	0	0.106515
PRL	1	0	0.106515
FUT2	1	0	0.106515
SNCB	1	0	0.106515
EHD3	1	0	0.106515
DTX1	1	0	0.106515
GRAMD2	1	0	0.106515
CES4A	1	0	0.106515
HEPACAM	1	0	0.106515
MAPK8IP1	1	0	0.106515
CAPS2	1	0	0.106515
ADPRHL1	1	0	0.106515
SNAPC5	1	0	0.106515
CD302	1	0	0.106515
MAX	1	0	0.106515
BBS2	1	0	0.106515
CARD8	1	0	0.106515
GXYLT1	1	0	0.106515
N6AMT1	1	0	0.106515
HSPA12B	1	0	0.106515
KIAA2018	1	0	0.106515
SIRPB1	1	0	0.106515
FCHSD2	1	0	0.106515
FABP5	1	0	0.106515
TBC1D13	1	0	0.106515
TOP2A	1	0	0.106515
SULT1C3	1	0	0.106515
CYP4F22	1	0	0.106515
CPSF4L	1	0	0.106515
FMNL1	1	0	0.106515
GAL3ST3	1	0	0.106515
ACADVL	1	0	0.106515
ENOX1	1	0	0.106515
VPS41	1	0	0.106515
CRTAP	1	0	0.106515
NAA35	1	0	0.106515
AGT	1	0	0.106515
TGFBR2	1	0	0.106515
ABP1	1	0	0.106515
PDGFC	1	0	0.106515
ABCC5	1	0	0.106515
NFS1	1	0	0.106515
SLC35B2	1	0	0.106515
PKD2L2	1	0	0.106515
DMGDH	1	0	0.106515
NIT1	1	0	0.106515
FKBP5	1	0	0.106515
C2CD5	1	0	0.106515
RASL10B	1	0	0.106515
RAET1G	1	0	0.106515
C22orf46	1	0	0.106515
HSBP1L1	1	0	0.106515
HPCAL4	1	0	0.106515
APPBP2	1	0	0.106515
BARX1	1	0	0.106515
PALD1	1	0	0.106515
ZNF774	1	0	0.106515
FAM135B	1	0	0.106515
EML4	1	0	0.106515
HOXB4	1	0	0.106515
TMEM88	1	0	0.106515
CLCN3	1	0	0.106515
PQLC1	1	0	0.106515
COLQ	1	0	0.106515
AGPAT3	1	0	0.106515
SPRYD4	1	0	0.106515
PNPLA2	1	0	0.106515
KCNB1	1	0	0.106515
FAM189B	1	0	0.106515
PACS2	1	0	0.106515
IDH2	1	0	0.106515
PPP3R2	1	0	0.106515
CREBL2	1	0	0.106515
SREK1	1	0	0.106515
TMEM69	1	0	0.106515
WNT8A	1	0	0.106515
WIPI1	1	0	0.106515
SPATA24	1	0	0.106515
SSSCA1	1	0	0.106515
OR14I1	1	0	0.106515
WNT5A	1	0	0.106515
XCR1	1	0	0.106515
CATSPER4	1	0	0.106515
UQCR10	1	0	0.106515
PHOX2A	1	0	0.106515
SLC5A3	1	0	0.106515
TCEB3	1	0	0.106515
FAM26E	1	0	0.106515
C8orf74	1	0	0.106515
WDR43	1	0	0.106515
C17orf47	1	0	0.106515
DCAF13	1	0	0.106515
SLC25A15	1	0	0.106515
FERD3L	1	0	0.106515
BCAN	1	0	0.106515
TMCC2	1	0	0.106515
ENDOU	1	0	0.106515
TAAR2	1	0	0.106515
PGLYRP4	1	0	0.106515
CCDC38	1	0	0.106515
CCNJL	1	0	0.106515
ACP5	1	0	0.106515
HOXC13	1	0	0.106515
OASL	1	0	0.106515
DYRK3	1	0	0.106515
SHC4	1	0	0.106515
UFC1	1	0	0.106515
KRTAP5-2	1	0	0.106515
LIPI	1	0	0.106515
ALDH2	1	0	0.106515
RPLP2	1	0	0.106515
CABP5	1	0	0.106515
HOXA6	1	0	0.106515
ENPP6	1	0	0.106515
SLC22A17	1	0	0.106515
ELOVL4	1	0	0.106515
SLC7A6OS	1	0	0.106515
CRY2	1	0	0.106515
NKX2-2	1	0	0.106515
ST5	1	0	0.106515
PPM1B	1	0	0.106515
MROH1	1	0	0.106515
HOXC11	1	0	0.106515
OR2A25	1	0	0.106515
CPNE2	1	0	0.106515
PPIL4	1	0	0.106515
TRPC1	1	0	0.106515
NSMF	1	0	0.106515
KCND2	1	0	0.106515
SORCS1	1	0	0.106515
MUC13	1	0	0.106515
PRSS22	1	0	0.106515
PRRT3	1	0	0.106515
ZNF347	1	0	0.106515
ZP4	1	0	0.106515
KLHL18	1	0	0.106515
XKR6	1	0	0.106515
DPEP2	1	0	0.106515
CENPE	1	0	0.106515
PPME1	1	0	0.106515
NIPAL4	1	0	0.106515
ESRRB	1	0	0.106515
RNF208	1	0	0.106515
TAAR6	1	0	0.106515
CMTM6	1	0	0.106515
OR51E1	1	0	0.106515
C14orf132	1	0	0.106515
FADS2	1	0	0.106515
APOM	1	0	0.106515
TACC3	1	0	0.106515
NDUFB6	1	0	0.106515
DGKH	1	0	0.106515
RAB20	1	0	0.106515
BTN3A1	1	0	0.106515
ZFAND3	1	0	0.106515
ZNF385B	1	0	0.106515
RNF40	1	0	0.106515
MMP8	1	0	0.106515
WDR75	1	0	0.106515
IGF2BP1	1	0	0.106515
C19orf12	1	0	0.106515
AEBP2	1	0	0.106515
TADA3	1	0	0.106515
HIGD1C	1	0	0.106515
PRM1	1	0	0.106515
PTGS1	1	0	0.106515
RPH3A	1	0	0.106515
ATP6AP1L	1	0	0.106515
SPOCK2	1	0	0.106515
PAX7	1	0	0.106515
IL6ST	1	0	0.106515
IKZF3	1	0	0.106515
NUDT18	1	0	0.106515
ZIM2	1	0	0.106515
PACSIN2	1	0	0.106515
ZNF507	1	0	0.106515
EMR3	1	0	0.106515
DENND3	1	0	0.106515
CCDC164	1	0	0.106515
TPM1	1	0	0.106515
RUFY2	1	0	0.106515
GABRA4	1	0	0.106515
EHHADH	1	0	0.106515
EFCAB9	1	0	0.106515
RNF41	1	0	0.106515
PRSS50	1	0	0.106515
PATE2	1	0	0.106515
DDI1	1	0	0.106515
CAMK2G	1	0	0.106515
DAPP1	1	0	0.106515
LAYN	1	0	0.106515
SMARCE1	1	0	0.106515
LECT1	1	0	0.106515
ASB2	1	0	0.106515
HNRPDL	1	0	0.106515
CCDC137	1	0	0.106515
A2M	1	0	0.106515
DNM2	1	0	0.106515
MTMR14	1	0	0.106515
OR6C75	1	0	0.106515
C15orf59	1	0	0.106515
PRKRIP1	1	0	0.106515
GDF7	1	0	0.106515
AGPAT2	1	0	0.106515
SFPQ	1	0	0.106515
TMEM72	1	0	0.106515
CYP2A6	1	0	0.106515
C18orf25	1	0	0.106515
P4HTM	1	0	0.106515
DZIP1	1	0	0.106515
PMPCA	1	0	0.106515
RECK	1	0	0.106515
COMMD1	1	0	0.106515
PPP2R5C	1	0	0.106515
TESK1	1	0	0.106515
ZNF80	1	0	0.106515
SOWAHC	1	0	0.106515
DDA1	1	0	0.106515
FCN3	1	0	0.106515
HVCN1	1	0	0.106515
ETS2	1	0	0.106515
NPLOC4	1	0	0.106515
SEZ6L2	1	0	0.106515
SH3RF1	1	0	0.106515
GSTO1	1	0	0.106515
CERS4	1	0	0.106515
CYP46A1	1	0	0.106515
DCTN6	1	0	0.106515
PRR5	1	0	0.106515
ANKRD34B	1	0	0.106515
GTF2H4	1	0	0.106515
RUFY1	1	0	0.106515
GGCT	1	0	0.106515
KRT79	1	0	0.106515
PCGF5	1	0	0.106515
MED13L	1	0	0.106515
NMB	1	0	0.106515
NRXN2	1	0	0.106515
GPC1	1	0	0.106515
KRTAP2-4	1	0	0.106515
PRDM4	1	0	0.106515
ITGB3BP	1	0	0.106515
SERPINE2	1	0	0.106515
CCDC155	1	0	0.106515
SLC28A1	1	0	0.106515
MMP13	1	0	0.106515
ZNF541	1	0	0.106515
SART1	1	0	0.106515
OCLM	1	0	0.106515
HIST1H1E	1	0	0.106515
MON1A	1	0	0.106515
NUP54	1	0	0.106515
C3orf62	1	0	0.106515
OR5T1	1	0	0.106515
ADPRH	1	0	0.106515
ALPI	1	0	0.106515
SEPT9	1	0	0.106515
ZKSCAN3	1	0	0.106515
FIGNL1	1	0	0.106515
TRIM32	1	0	0.106515
FHIT	1	0	0.106515
LARP4	1	0	0.106515
NFKBIB	1	0	0.106515
SMAP1	1	0	0.106515
TCERG1L	1	0	0.106515
UBIAD1	1	0	0.106515
C1orf52	1	0	0.106515
MYEF2	1	0	0.106515
TCTE3	1	0	0.106515
LPPR2	1	0	0.106515
POGLUT1	1	0	0.106515
ZNF184	1	0	0.106515
TCF4	1	0	0.106515
C2orf91	1	0	0.106515
CHFR	1	0	0.106515
SLC35D2	1	0	0.106515
C19orf47	1	0	0.106515
PNPO	1	0	0.106515
HMGCR	1	0	0.106515
FCAR	1	0	0.106515
PPFIA2	1	0	0.106515
CAST	1	0	0.106515
TMEM161B	1	0	0.106515
GNPTG	1	0	0.106515
KRTAP26-1	1	0	0.106515
ANKEF1	1	0	0.106515
CMAS	1	0	0.106515
DPM2	1	0	0.106515
GCSAM	1	0	0.106515
CNGB3	1	0	0.106515
OXTR	1	0	0.106515
SULT1C2	1	0	0.106515
MFNG	1	0	0.106515
PRPF40B	1	0	0.106515
TPMT	1	0	0.106515
MYSM1	1	0	0.106515
TMEM145	1	0	0.106515
KCNQ1	1	0	0.106515
MT1B	1	0	0.106515
MRPL13	1	0	0.106515
CCDC11	1	0	0.106515
KNSTRN	1	0	0.106515
OR5P2	1	0	0.106515
BCDIN3D	1	0	0.106515
CCDC104	1	0	0.106515
KPNA2	1	0	0.106515
ZNF865	1	0	0.106515
LRFN1	1	0	0.106515
HSD17B8	1	0	0.106515
GPRIN2	1	0	0.106515
ZNF579	1	0	0.106515
RCOR2	1	0	0.106515
C6orf195	1	0	0.106515
CHAD	1	0	0.106515
SHB	1	0	0.106515
RGS20	1	0	0.106515
NMUR1	1	0	0.106515
KIAA1430	1	0	0.106515
PEMT	1	0	0.106515
HAT1	1	0	0.106515
VDAC3	1	0	0.106515
SEH1L	1	0	0.106515
UBAP1L	1	0	0.106515
BACE1	1	0	0.106515
RHOJ	1	0	0.106515
SLC22A15	1	0	0.106515
WDR38	1	0	0.106515
DNAJC5B	1	0	0.106515
OR4D1	1	0	0.106515
LXN	1	0	0.106515
CAPN1	1	0	0.106515
CHRNB2	1	0	0.106515
CD8A	1	0	0.106515
TPRA1	1	0	0.106515
MAPK8IP3	1	0	0.106515
GALK1	1	0	0.106515
DYM	1	0	0.106515
ALKBH3	1	0	0.106515
ARF4	1	0	0.106515
RAD21L1	1	0	0.106515
MTA2	1	0	0.106515
STX4	1	0	0.106515
CD14	1	0	0.106515
C9orf37	1	0	0.106515
BLK	1	0	0.106515
COA5	1	0	0.106515
DGCR8	1	0	0.106515
TMEM189	1	0	0.106515
KRT18	1	0	0.106515
S100PBP	1	0	0.106515
ODF4	1	0	0.106515
SLC29A2	1	0	0.106515
LEO1	1	0	0.106515
LOC646862	1	0	0.106515
KCNH7	1	0	0.106515
MCTP1	1	0	0.106515
CHD4	1	0	0.106515
PRM3	1	0	0.106515
C9orf171	1	0	0.106515
CD96	1	0	0.106515
ZKSCAN7	1	0	0.106515
KBTBD11	1	0	0.106515
ANAPC4	1	0	0.106515
NDUFB10	1	0	0.106515
TMEM62	1	0	0.106515
WASF3	1	0	0.106515
STAG3	1	0	0.106515
ZNF514	1	0	0.106515
TFAP2A	1	0	0.106515
KRT4	1	0	0.106515
DHX8	1	0	0.106515
G3BP1	1	0	0.106515
MAN2A2	1	0	0.106515
OR4K15	1	0	0.106515
SHISA9	1	0	0.106515
TM2D3	1	0	0.106515
TMCO3	1	0	0.106515
SUPV3L1	1	0	0.106515
DNPH1	1	0	0.106515
C2orf68	1	0	0.106515
ELMO1	1	0	0.106515
LRRC32	1	0	0.106515
ERF	1	0	0.106515
UMPS	1	0	0.106515
TVP23A	1	0	0.106515
WFDC13	1	0	0.106515
CDC25B	1	0	0.106515
DDX28	1	0	0.106515
ADRB3	1	0	0.106515
METTL24	1	0	0.106515
DMRT2	1	0	0.106515
MLC1	1	0	0.106515
EPB41L2	1	0	0.106515
LYPD3	1	0	0.106515
C10orf11	1	0	0.106515
IL31RA	1	0	0.106515
AMICA1	1	0	0.106515
AGXT2L2	1	0	0.106515
HIST4H4	1	0	0.106515
SCN2B	1	0	0.106515
ACTR2	1	0	0.106515
C5orf15	1	0	0.106515
TWISTNB	1	0	0.106515
SLC44A4	1	0	0.106515
ANKRD34A	1	0	0.106515
FCN1	1	0	0.106515
S100P	1	0	0.106515
ENKD1	1	0	0.106515
LIPH	1	0	0.106515
PRH1	1	0	0.106515
TECR	1	0	0.106515
PSMD7	1	0	0.106515
PLAT	1	0	0.106515
UPF2	1	0	0.106515
AQP9	1	0	0.106515
HNRNPL	1	0	0.106515
CNDP1	1	0	0.106515
ROGDI	1	0	0.106515
KIR3DL1	1	0	0.106515
PPM1L	1	0	0.106515
ADRM1	1	0	0.106515
TRAF3	1	0	0.106515
BLOC1S6	1	0	0.106515
SLC8A1	1	0	0.106515
RLN1	1	0	0.106515
MMP3	1	0	0.106515
SLC6A18	1	0	0.106515
SYT2	1	0	0.106515
GRHPR	1	0	0.106515
ZBTB17	1	0	0.106515
RPTOR	1	0	0.106515
CTSB	1	0	0.106515
SEMA5A	1	0	0.106515
HERC6	1	0	0.106515
MRPS24	1	0	0.106515
PXMP2	1	0	0.106515
ZNF883	1	0	0.106515
PIGU	1	0	0.106515
NMRK1	1	0	0.106515
SHH	1	0	0.106515
TAS2R16	1	0	0.106515
ANKS1B	1	0	0.106515
RNF139	1	0	0.106515
LURAP1L	1	0	0.106515
PRSS37	1	0	0.106515
NMU	1	0	0.106515
TMEM220	1	0	0.106515
OR2M4	1	0	0.106515
VEGFB	1	0	0.106515
SNTB1	1	0	0.106515
ADPRHL2	1	0	0.106515
ABHD10	1	0	0.106515
RAPH1	1	0	0.106515
SHISA7	1	0	0.106515
ISOC2	1	0	0.106515
KAT8	1	0	0.106515
TRIM21	1	0	0.106515
RXFP3	1	0	0.106515
GRAMD1C	1	0	0.106515
PDSS1	1	0	0.106515
SPTAN1	1	0	0.106515
VKORC1	1	0	0.106515
ZNF747	1	0	0.106515
EEPD1	1	0	0.106515
CCDC58	1	0	0.106515
NDOR1	1	0	0.106515
TMEM130	1	0	0.106515
CCDC67	1	0	0.106515
DVL1	1	0	0.106515
CYBRD1	1	0	0.106515
LMOD2	1	0	0.106515
C17orf58	1	0	0.106515
CMC1	1	0	0.106515
IDE	1	0	0.106515
C16orf46	1	0	0.106515
RGS14	1	0	0.106515
FUOM	1	0	0.106515
RBAK	1	0	0.106515
COG8	1	0	0.106515
KLF12	1	0	0.106515
SPATS1	1	0	0.106515
SRCIN1	1	0	0.106515
AQR	1	0	0.106515
SNX13	1	0	0.106515
TRIM47	1	0	0.106515
ZNF771	1	0	0.106515
BCCIP	1	0	0.106515
MCOLN2	1	0	0.106515
PSCA	1	0	0.106515
TTLL11	1	0	0.106515
VSX2	1	0	0.106515
CCL19	1	0	0.106515
CDKN1B	1	0	0.106515
TAX1BP3	1	0	0.106515
SCRN2	1	0	0.106515
IMMT	1	0	0.106515
AADAT	1	0	0.106515
CXCL16	1	0	0.106515
BEND4	1	0	0.106515
MCM10	1	0	0.106515
SKAP1	1	0	0.106515
TMEM200A	1	0	0.106515
HADHA	1	0	0.106515
CALHM1	1	0	0.106515
TFG	1	0	0.106515
ZMYM4	1	0	0.106515
MRAP	1	0	0.106515
ARHGEF38	1	0	0.106515
ASPA	1	0	0.106515
DIRC2	1	0	0.106515
TULP1	1	0	0.106515
CHADL	1	0	0.106515
ANO3	1	0	0.106515
LRRIQ1	1	0	0.106515
BTBD3	1	0	0.106515
IL22RA1	1	0	0.106515
SF3B1	1	0	0.106515
KLHDC4	1	0	0.106515
GFOD2	1	0	0.106515
ISPD	1	0	0.106515
BCS1L	1	0	0.106515
WDR70	1	0	0.106515
CLVS1	1	0	0.106515
RPL10L	1	0	0.106515
TAF5	1	0	0.106515
ABHD13	1	0	0.106515
CAMK1	1	0	0.106515
LENEP	1	0	0.106515
KRTAP6-1	1	0	0.106515
GPD2	1	0	0.106515
ZCCHC8	1	0	0.106515
LAMTOR5	1	0	0.106515
TRPV2	1	0	0.106515
TEAD2	1	0	0.106515
IGFL2	1	0	0.106515
JAG2	1	0	0.106515
CD7	1	0	0.106515
OLR1	1	0	0.106515
OSBP2	1	0	0.106515
VPS26B	1	0	0.106515
ACMSD	1	0	0.106515
FYTTD1	1	0	0.106515
PSEN2	1	0	0.106515
PCDH20	1	0	0.106515
MRPL2	1	0	0.106515
FBLIM1	1	0	0.106515
FAM170A	1	0	0.106515
HEMK1	1	0	0.106515
OR4C46	1	0	0.106515
CALML4	1	0	0.106515
GPBP1L1	1	0	0.106515
RBMS3	1	0	0.106515
BMP8A	1	0	0.106515
COMMD8	1	0	0.106515
GALK2	1	0	0.106515
ERMAP	1	0	0.106515
DSN1	1	0	0.106515
BIK	1	0	0.106515
ARMC3	1	0	0.106515
C4orf27	1	0	0.106515
ASNS	1	0	0.106515
ADAMTS1	1	0	0.106515
NUDT14	1	0	0.106515
NDC80	1	0	0.106515
SMIM8	1	0	0.106515
KDM4B	1	0	0.106515
TMED10	1	0	0.106515
CCDC41	1	0	0.106515
HELZ	1	0	0.106515
LIN28A	1	0	0.106515
MPV17L2	1	0	0.106515
FGF1	1	0	0.106515
RALGAPB	1	0	0.106515
HSPBAP1	1	0	0.106515
EXTL2	1	0	0.106515
KLK11	1	0	0.106515
DAPK3	1	0	0.106515
RPUSD3	1	0	0.106515
DAGLA	1	0	0.106515
CLIP4	1	0	0.106515
OR51D1	1	0	0.106515
DPAGT1	1	0	0.106515
RAET1E	1	0	0.106515
ATP4B	1	0	0.106515
PRPF31	1	0	0.106515
CEP63	1	0	0.106515
VPS26A	1	0	0.106515
MPDU1	1	0	0.106515
ERBB2IP	1	0	0.106515
BBOX1	1	0	0.106515
FAM83F	1	0	0.106515
B3GNT6	1	0	0.106515
RASGRP3	1	0	0.106515
DBC1	1	0	0.106515
C8orf44	1	0	0.106515
GDF3	1	0	0.106515
RPS24	1	0	0.106515
PRSS54	1	0	0.106515
IL17RC	1	0	0.106515
CSNK2A2	1	0	0.106515
ACTL6B	1	0	0.106515
GATSL3	1	0	0.106515
TNF	1	0	0.106515
MAPKAPK3	1	0	0.106515
USP32	1	0	0.106515
HNRNPA2B1	1	0	0.106515
CPSF3L	1	0	0.106515
PHACTR4	1	0	0.106515
KRTAP5-9	1	0	0.106515
ARL2	1	0	0.106515
EBLN2	1	0	0.106515
TPSAB1	1	0	0.106515
PLD6	1	0	0.106515
LRRC25	1	0	0.106515
KRT84	1	0	0.106515
SLC35B3	1	0	0.106515
ITFG1	1	0	0.106515
XRCC3	1	0	0.106515
HJURP	1	0	0.106515
PRKCG	1	0	0.106515
EAF1	1	0	0.106515
KCNA10	1	0	0.106515
SPINT2	1	0	0.106515
AUP1	1	0	0.106515
ZNF468	1	0	0.106515
DCUN1D5	1	0	0.106515
RAD9B	1	0	0.106515
SMYD3	1	0	0.106515
THOP1	1	0	0.106515
AKR1C1	1	0	0.106515
PRPF3	1	0	0.106515
HIGD1B	1	0	0.106515
IQCF2	1	0	0.106515
GBGT1	1	0	0.106515
C17orf97	1	0	0.106515
ALG12	1	0	0.106515
CSNK1G1	1	0	0.106515
ORC3	1	0	0.106515
PTPRK	1	0	0.106515
ATP1A1	1	0	0.106515
SPIRE2	1	0	0.106515
BCL7A	1	0	0.106515
WIF1	1	0	0.106515
LRRK2	1	0	0.106515
FOXD3	1	0	0.106515
GLI4	1	0	0.106515
ALDOA	1	0	0.106515
PRIM1	1	0	0.106515
C17orf75	1	0	0.106515
FANCC	1	0	0.106515
SCGB2B2	1	0	0.106515
MMD	1	0	0.106515
MC5R	1	0	0.106515
FLOT1	1	0	0.106515
DNAJC14	1	0	0.106515
CYP2C8	1	0	0.106515
TWSG1	1	0	0.106515
SLFN12	1	0	0.106515
ANGPTL4	1	0	0.106515
ANXA9	1	0	0.106515
MVD	1	0	0.106515
STOML3	1	0	0.106515
BTN1A1	1	0	0.106515
TK1	1	0	0.106515
USP29	1	0	0.106515
RHBDD1	1	0	0.106515
OR2T33	1	0	0.106515
PUF60	1	0	0.106515
PPARGC1A	1	0	0.106515
LCE1A	1	0	0.106515
NIPBL	1	0	0.106515
TUB	1	0	0.106515
ARHGEF2	1	0	0.106515
SLC6A12	1	0	0.106515
DAND5	1	0	0.106515
ANXA7	1	0	0.106515
FOSL2	1	0	0.106515
RGMA	1	0	0.106515
C8orf42	1	0	0.106515
NAIF1	1	0	0.106515
MTBP	1	0	0.106515
UCP2	1	0	0.106515
OR56B4	1	0	0.106515
DCT	1	0	0.106515
PEX5	1	0	0.106515
VHL	1	0	0.106515
MED23	1	0	0.106515
PTX3	1	0	0.106515
SOBP	1	0	0.106515
PGLYRP1	1	0	0.106515
CARM1	1	0	0.106515
PC	1	0	0.106515
HPSE2	1	0	0.106515
LRCH4	1	0	0.106515
KLHL31	1	0	0.106515
SYCP3	1	0	0.106515
OR10G8	1	0	0.106515
GRIK3	1	0	0.106515
COL9A1	1	0	0.106515
SUSD4	1	0	0.106515
MSR1	1	0	0.106515
PFAS	1	0	0.106515
BHMT2	1	0	0.106515
PILRB	1	0	0.106515
C6orf223	0	6	0.109416
HELZ2	0	6	0.109416
PI4KA	0	6	0.109416
ZNF780B	0	6	0.109416
CEP170	0	6	0.109416
TAS2R46	0	6	0.109416
DOCK1	0	6	0.109416
TLL2	0	6	0.109416
LMO7	0	6	0.109416
SGK223	0	6	0.109416
LENG9	0	6	0.109416
EXOC3L4	0	6	0.109416
LINGO4	0	6	0.109416
USP53	0	6	0.109416
SLC35D3	0	6	0.109416
KIF1C	0	6	0.109416
SLFN12L	0	6	0.109416
PHOSPHO1	0	6	0.109416
C2CD3	0	6	0.109416
DOCK5	0	6	0.109416
MGAM	0	6	0.109416
FAM120B	0	6	0.109416
PITPNM1	0	6	0.109416
DHRS4L2	0	6	0.109416
DFNB59	0	6	0.109416
ITPRIPL2	1	10	0.117916
MAD1L1	1	10	0.120772
VGLL4	1	10	0.120772
MLPH	1	10	0.120772
CES1	0	8	0.121623
EPPK1	3	17	0.123527
NEK1	2	1	0.12373
DLL4	2	1	0.12373
FN1	2	1	0.12373
GLIS3	2	1	0.12373
C10orf12	2	1	0.12373
DEF6	2	1	0.12373
DLD	2	1	0.12373
ATP10A	2	1	0.12373
INVS	2	1	0.12373
GLTSCR1	2	1	0.12373
BCL9L	2	2	0.12373
H6PD	2	1	0.12373
MOB3A	2	1	0.12373
EGFR	2	1	0.12373
CPE	2	1	0.12373
BTBD11	2	1	0.12373
PHRF1	2	1	0.12373
BTBD19	2	1	0.12373
SLC25A23	2	1	0.12373
KIAA1549L	2	1	0.12373
CDAN1	2	1	0.12373
NBEAL2	2	1	0.12373
GRM6	2	1	0.12373
TBC1D2B	2	1	0.12373
FAM83G	2	1	0.12373
TXLNB	2	1	0.12373
ZMYM5	2	1	0.12373
OR3A1	2	1	0.12373
POMC	2	1	0.12373
PPFIBP1	2	1	0.12373
PTPN3	2	1	0.12373
ARMC6	2	1	0.12373
CYB561D2	2	1	0.12373
TMEM102	2	1	0.12373
NFRKB	2	1	0.12373
COQ4	2	1	0.12373
CUTA	2	1	0.12373
ABCB6	2	1	0.12373
FAM13B	2	1	0.12373
HECW2	2	1	0.12373
PSD4	2	1	0.12373
IL1RL2	2	1	0.12373
SPINT1	2	1	0.12373
MRI1	2	1	0.12373
VCL	2	1	0.12373
SLC6A2	2	1	0.12373
C19orf44	2	1	0.12373
AMMECR1L	2	1	0.12373
REV3L	2	1	0.12373
DHRS7	2	1	0.12373
ZNF563	2	1	0.12373
PODNL1	2	1	0.12373
MRPS9	2	1	0.12373
SOLH	2	1	0.12373
EFCAB4A	2	1	0.12373
SLC35A1	2	1	0.12373
RUSC2	2	1	0.12373
RBKS	2	1	0.12373
PUM2	2	1	0.12373
SEMA3C	2	1	0.12373
TTLL2	2	1	0.12373
MME	2	1	0.12373
ANKUB1	2	1	0.12373
QSOX1	2	1	0.12373
PSMA8	2	1	0.12373
COL19A1	2	1	0.12373
FCER2	2	1	0.12373
CD180	2	1	0.12373
ANKS6	2	1	0.12373
ZNF324	2	1	0.12373
IQSEC3	2	1	0.12373
SLC25A10	2	1	0.12373
SLC2A4	2	1	0.12373
ABI3BP	2	1	0.12373
ZNF12	2	1	0.12373
TSSC4	2	1	0.12373
DAB2	2	1	0.12373
CSRNP1	2	1	0.12373
LOC100132146	2	1	0.12373
FBLN7	2	1	0.12373
PHLPP2	2	1	0.12373
ACTL7A	2	1	0.12373
PRPF18	2	1	0.12373
PRR3	2	1	0.12373
SCTR	2	1	0.12373
ZNF516	2	1	0.12373
RTN4	2	1	0.12373
SLFN13	2	1	0.12373
VARS	2	1	0.12373
RDH5	2	1	0.12373
MCCC1	2	1	0.12373
GOLGA3	2	1	0.12373
SMO	2	1	0.12373
KIAA0825	2	1	0.12373
OR52B2	2	1	0.12373
UGT2A3	2	1	0.12373
MUS81	2	1	0.12373
CSAD	2	1	0.12373
BAG2	2	1	0.12373
MTNR1B	2	1	0.12373
INTS1	2	1	0.12373
HEATR4	2	1	0.12373
ZNF841	2	1	0.12373
AKAP1	2	1	0.12373
CCDC80	2	1	0.12373
ARRDC1	2	1	0.12373
PCDHGA3	2	1	0.12373
SPACA3	2	1	0.12373
PWP2	2	1	0.12373
ASCC3	2	1	0.12373
USP36	2	1	0.12373
FKRP	2	1	0.12373
ZNF100	2	1	0.12373
KRTAP1-4	2	1	0.12373
TSPYL5	2	1	0.12373
LIX1	2	1	0.12373
ABCF1	2	1	0.12373
BARD1	2	1	0.12373
NLRP4	2	1	0.12373
PEAR1	2	1	0.12373
PITX2	2	1	0.12373
AMZ1	2	1	0.12373
CD36	2	1	0.12373
SOHLH1	2	1	0.12373
C2CD4C	2	1	0.12373
CPVL	2	1	0.12373
HEXB	2	1	0.12373
ILVBL	2	1	0.12373
PLA2G2D	2	1	0.12373
DCXR	2	1	0.12373
GPATCH3	2	1	0.12373
MALT1	2	1	0.12373
NCAPH	2	1	0.12373
MED30	2	1	0.12373
AMN	2	1	0.12373
ZC2HC1C	2	1	0.12373
ARHGAP33	2	1	0.12373
CCDC153	2	1	0.12373
C19orf21	2	1	0.12373
HSPA4	2	1	0.12373
KRT25	2	1	0.12373
SLC34A2	2	1	0.12373
EDDM3A	2	1	0.12373
EEF1B2	2	1	0.12373
C6orf226	2	1	0.12373
NOXRED1	2	1	0.12373
APOF	2	1	0.12373
GLT25D2	2	1	0.12373
CTXN3	2	1	0.12373
CSPP1	2	1	0.12373
UPP2	2	1	0.12373
UBQLN3	2	1	0.12373
CST9	2	1	0.12373
ENPP7	2	1	0.12373
POT1	2	1	0.12373
ZSCAN29	2	1	0.12373
ITPRIP	2	1	0.12373
OTOP2	2	1	0.12373
BOP1	2	1	0.12373
C1orf63	2	1	0.12373
PES1	2	1	0.12373
UNC5C	2	1	0.12373
KCTD18	2	1	0.12373
QSER1	2	1	0.12373
ATAD5	2	1	0.12373
FAM71E1	2	1	0.12373
MTHFD1	2	1	0.12373
PSMD2	2	1	0.12373
TM2D2	2	1	0.12373
GTSE1	2	1	0.12373
B3GNT5	2	1	0.12373
RSPH4A	2	1	0.12373
SYNRG	2	1	0.12373
KDM6B	2	1	0.12373
PODXL	2	1	0.12373
DRD1	2	1	0.12373
ITGA4	2	1	0.12373
BCMO1	2	1	0.12373
CLIP1	2	1	0.12373
ZFP62	2	1	0.12373
PTPRR	2	1	0.12373
BZRAP1	2	1	0.12373
KIF21B	2	1	0.12373
HSDL2	2	1	0.12373
HIST1H1D	2	1	0.12373
NOBOX	2	1	0.12373
SPDEF	2	1	0.12373
FAM71F2	2	1	0.12373
PLEKHG5	4	4	0.126295
CSMD1	4	4	0.126295
SEMA6A	4	4	0.126295
NLRP5	4	4	0.126295
NEURL4	4	4	0.126295
AGRN	4	4	0.126295
PPP1R26	4	4	0.126295
SOAT2	4	4	0.126295
WHAMM	4	4	0.126295
MUC16	4	24	0.1267
SSTR3	0	6	0.130443
FASN	0	6	0.130443
KIF2B	0	6	0.130443
SNRNP200	0	6	0.130443
RIOK1	0	6	0.130443
ZZEF1	0	6	0.130443
EMILIN2	0	6	0.130443
PLXNB1	0	6	0.132276
USH2A	1	10	0.134001
ZNF783	0	6	0.135071
LTBP1	0	6	0.135071
CES2	0	6	0.135071
ULK4	0	6	0.135071
ZNF737	0	6	0.135071
ZNF649	0	6	0.135071
CNTNAP3	0	6	0.135071
FKBP9	0	6	0.135071
FAM65C	5	6	0.137484
TET2	5	4	0.140465
TCEB3B	1	10	0.141245
MYH7B	1	9	0.143309
FAT1	2	14	0.144685
ALS2CR11	1	9	0.145419
USP6	4	16	0.146993
FAM208B	4	7	0.148356
CLTCL1	3	5	0.149821
EEF2K	0	5	0.149894
FBN2	0	5	0.149894
KAT2B	0	5	0.149894
ETV4	0	5	0.149894
SHPRH	0	5	0.149894
MAP1B	0	5	0.149894
FANCM	0	5	0.149894
ACSM5	0	5	0.149894
HIF1A	0	5	0.149894
CCNO	0	5	0.149894
KIF14	0	5	0.149894
DENND4B	0	5	0.149894
HGFAC	0	5	0.149894
SERPINB3	0	5	0.149894
MYH2	0	5	0.149894
BAI3	0	5	0.149894
LRRC41	0	5	0.149894
GSG2	0	5	0.149894
TTC21B	0	5	0.149894
SPEF2	0	5	0.149894
SDS	0	5	0.149894
LRP4	0	5	0.149894
PCDHGA7	0	5	0.149894
NDUFA2	0	5	0.149894
SERPINA12	0	5	0.149894
MAST4	0	5	0.149894
ARHGEF15	0	5	0.149894
HAUS6	0	5	0.149894
ZNF780A	0	5	0.149894
ZNF235	0	5	0.149894
SCUBE2	0	5	0.149894
ZFP69B	0	5	0.149894
FHOD3	0	5	0.149894
SENP6	0	5	0.149894
NXNL1	0	5	0.149894
MUSK	0	5	0.149894
ICT1	0	5	0.149894
FOXO3	0	5	0.149894
CEP350	0	5	0.149894
A2ML1	0	5	0.149894
APOBEC2	0	5	0.149894
BRAT1	0	5	0.149894
ZNF286B	0	5	0.149894
ANKRD50	0	5	0.149894
KRI1	0	5	0.149894
PLEKHM1	0	5	0.149894
FER1L5	0	5	0.149894
TAF1B	0	5	0.149894
WDFY3	0	5	0.149894
HKR1	0	5	0.149894
ZNF343	0	5	0.149894
ZNF776	0	5	0.149894
SMPD4	0	5	0.149894
SCGB1C1	0	5	0.149894
ZSWIM2	0	5	0.149894
MAP3K13	0	5	0.149894
ZNRF4	0	5	0.149894
ZNF84	0	5	0.149894
OR5D13	0	5	0.149894
PHKB	0	5	0.149894
LGR6	0	5	0.149894
UBQLNL	0	5	0.149894
GTF2IRD2	0	5	0.149894
CUZD1	0	5	0.149894
KRTAP4-4	0	5	0.149894
ZNF808	0	5	0.149894
ZNF266	0	5	0.149894
TLR1	0	5	0.149894
PPAP2C	0	5	0.149894
TATDN2	0	5	0.149894
C12orf40	0	5	0.149894
ZNF440	0	5	0.149894
TTC24	0	5	0.149894
TRIM17	0	5	0.149894
KRTAP4-6	0	5	0.149894
VARS2	0	5	0.149894
ZNF675	0	5	0.149894
ZNF107	0	5	0.149894
GPR137C	0	5	0.149894
MYH15	0	5	0.149894
LATS2	0	5	0.149894
RRP8	0	5	0.149894
ALG10	0	5	0.149894
ZNF557	0	5	0.149894
LIMK2	0	5	0.149894
PCK2	3	2	0.150043
COL6A3	4	4	0.153688
ZNF534	3	5	0.153688
ZNF273	0	7	0.154631
LY75	3	1	0.155488
ZNF761	0	6	0.1581
ZNF423	2	2	0.162003
[truncated: 8,515 more rows]
[truncated: 9 more columns]
